# Supplementary material for: Cardiotoxicity Associated with Gemcitabine: Literature Review and a Pharmacovigilance Study
Source: Pharmaceuticals (Basel). 2020 Oct 21;13(10):325. doi: 10.3390/ph13100325 (PMC7594046; doi:10.3390/ph13100325)
Supplement: Supplementary file 1 [file pharmaceuticals-13-00325-s001.zip]

Archive with 4 entries (4 files):
- pharmaceuticals-938272-send to proof supplementary MH.docx
- Video S1.avi
- Video S2.avi
- Video S3.avi
